# Supplementary material for: Molecular Imaging Biomarkers for Early Cancer Detection: A Systematic Review of Emerging Technologies and Clinical Applications
Source: Diagnostics (Basel). 2024 Nov 3;14(21):2459. doi: 10.3390/diagnostics14212459 (PMC11545511; doi:10.3390/diagnostics14212459)
Supplement: Supplementary file 1 [file diagnostics-14-02459-s001.zip]

Archive with 1 entries (1 files):
- diagnostics-3226060-supplementary.pdf
